# Supplementary material for: Structure Characterization and Mechanical Properties of Acidity-Induced Helix of Alginate and Fibers
Source: Materials (Basel). 2025 Jun 3;18(11):2619. doi: 10.3390/ma18112619 (PMC12156795; doi:10.3390/ma18112619)
Supplement: Supplementary file 1 [file materials-18-02619-s001.zip]

Archive with 1 entries (1 files):
- materials-3634724-supplementary.pdf
